# Supplementary material for: MOF-Derived Cu@N-C Catalyst for 1,3-Dipolar Cycloaddition Reaction
Source: Nanomaterials (Basel). 2022 Mar 24;12(7):1070. doi: 10.3390/nano12071070 (PMC9000828; doi:10.3390/nano12071070)
Supplement: Supplementary file 1 [file nanomaterials-12-01070-s001.zip]

Archive with 1 entries (1 files):
- nanomaterials-1644757-supplementary.pdf
